# Supplementary material for: The Encapsulation of Natural Organic Dyes on TiO2 for Photochromism Control
Source: Int J Mol Sci. 2023 Apr 26;24(9):7860. doi: 10.3390/ijms24097860 (PMC10178252; doi:10.3390/ijms24097860)
Supplement: Supplementary file 1 [file ijms-24-07860-s001.zip]

Archive with 1 entries (1 files):
- ijms-2277911-supplementary.pdf
